# Supplementary material for: The Way of Water: Unravelling White Spot Syndrome Virus (WSSV) Transmission Dynamics in Litopenaeus vannamei Shrimp
Source: Viruses. 2023 Aug 28;15(9):1824. doi: 10.3390/v15091824 (PMC10534367; doi:10.3390/v15091824)
Supplement: Supplementary file 1 [file viruses-15-01824-s001.zip]

Archive with 1 entries (1 files):
- viruses-2558001-supplementary.pdf
